# Supplementary material for: Atmospheric and Room Temperature Plasma (ARTP) Mutagenesis Improved the Anti-MRSA Activity of Brevibacillus sp. SPR20
Source: Int J Mol Sci. 2023 Jul 27;24(15):12016. doi: 10.3390/ijms241512016 (PMC10419081; doi:10.3390/ijms241512016)
Supplement: Supplementary file 1 [file ijms-24-12016-s001.zip]

Archive with 2 entries (2 files):
- 2 - Supplement Material Figure.pdf
- 3 - Supplement Material Table.xlsx
